# Supplementary material for: isiXhosa translation of the Patient Health Questionnaire (PHQ-9) shows satisfactory psychometric properties for the measurement of depressive symptoms [Stage 2]
Source: Brain Neurosci Adv. 2023 Aug 31;7:23982128231194452. doi: 10.1177/23982128231194452 (PMC10475240; doi:10.1177/23982128231194452)
Supplement: sj-csv-5-bna-10.1177_23982128231194452 – Supplemental material for isiXhosa translation of the Patient Health Questionnaire (PHQ-9) shows satisfactory psychometric properties for the measurement of depressive symptoms [Stage 2] [file sj-csv-5-bna-10.1177_23982128231194452.csv]

item	CI.min	CI.max	loadings.monahan	in.ci?	loadings.cumbe	in.ci?
1	0.196227829	0.764710145	0.65	TRUE	0.722	TRUE
2	0.817675427	0.954827279	0.63	FALSE	0.717	FALSE
3	0.180531429	0.859330512	0.58	TRUE	0.582	TRUE
4	0.502919744	0.850216443	0.66	TRUE	0.701	TRUE
5	0.44991195	0.888216606	0.57	TRUE	0.564	TRUE
6	0.670532605	0.919394605	0.61	FALSE	0.747	TRUE
7	0.279185537	0.867149026	0.64	TRUE	0.728	TRUE
8	0.127807418	0.756550598	0.59	TRUE	0.753	TRUE
9	0.039840102	0.83884187	0.52	TRUE	0.737	TRUE
