# Supplementary material for: isiXhosa translation of the Patient Health Questionnaire (PHQ-9) shows satisfactory psychometric properties for the measurement of depressive symptoms [Stage 2]
Source: Brain Neurosci Adv. 2023 Aug 31;7:23982128231194452. doi: 10.1177/23982128231194452 (PMC10475240; doi:10.1177/23982128231194452)
Supplement: sj-csv-6-bna-10.1177_23982128231194452 – Supplemental material for isiXhosa translation of the Patient Health Questionnaire (PHQ-9) shows satisfactory psychometric properties for the measurement of depressive symptoms [Stage 2] [file sj-csv-6-bna-10.1177_23982128231194452.csv]

	Item	Mean	SD	Inter-Item Correlations	Item-Total Correlations
1	Anhedonia	0.714285714285714	0.82502864732539	0.345527857534483	0.640278557386179
2	Depressed Mood	0.714285714285714	1.04519709853688	0.585671434296685	0.81794544380096
3	Sleep Changes	0.6	1.03469233847271	0.500674352333655	0.731495251962892
4	Loss of Energy	0.485714285714286	0.562108874289156	0.435278876145707	0.646744616504172
5	Appetite Changes	0.885714285714286	1.18250552968309	0.5203751160768	0.852146339546919
6	Low Self-Esteem	0.485714285714286	0.781078762746399	0.498230637440037	0.716230584558863
7	Trouble Concentrating	0.542857142857143	0.700540007794707	0.449241160084121	0.711813474580006
8	Psychomotor Changes	0.371428571428571	0.645605702181351	0.405162438339264	0.5723439329438
9	Suicide Ideation	0.257142857142857	0.610826688756704	0.371815740231514	0.546719092724667
