# Supplementary material for: isiXhosa translation of the Patient Health Questionnaire (PHQ-9) shows satisfactory psychometric properties for the measurement of depressive symptoms [Stage 2]
Source: Brain Neurosci Adv. 2023 Aug 31;7:23982128231194452. doi: 10.1177/23982128231194452 (PMC10475240; doi:10.1177/23982128231194452)
Supplement: sj-csv-7-bna-10.1177_23982128231194452 – Supplemental material for isiXhosa translation of the Patient Health Questionnaire (PHQ-9) shows satisfactory psychometric properties for the measurement of depressive symptoms [Stage 2] [file sj-csv-7-bna-10.1177_23982128231194452.csv]

	q1	q2	q3	q4	q5	q6	q7	q8	q9	total
q1	1	0.445321560182502	0.386706991181011	0.303299242424029	0.510208481836543	0.226510915408036	0.448784768971196	0.206817190197764	0.236573710074783	0.640278557386179
q2	0.445321560182502	1	0.684961593895052	0.55046103671484	0.602215760774822	0.688211915338352	0.557310623215117	0.66253281625918	0.494356167993617	0.81794544380096
q3	0.386706991181011	0.684961593895052	1	0.623487399384539	0.704711748203032	0.441504160416492	0.36532437145695	0.446164316869062	0.352534237263102	0.731495251962892
q4	0.303299242424029	0.55046103671484	0.623487399384539	1	0.419050615067387	0.484708771877534	0.258364101539069	0.30616605518919	0.53669378696907	0.646744616504172
q5	0.510208481836543	0.602215760774822	0.704711748203032	0.419050615067387	1	0.549181037893444	0.61514041313122	0.394816954350321	0.367675917357635	0.852146339546919
q6	0.226510915408036	0.688211915338352	0.441504160416492	0.484708771877534	0.549181037893444	1	0.662951369716681	0.449333834798163	0.483443094071594	0.716230584558863
q7	0.448784768971196	0.557310623215117	0.36532437145695	0.258364101539069	0.61514041313122	0.662951369716681	1	0.47913648178543	0.206917150857308	0.711813474580006
q8	0.206817190197764	0.66253281625918	0.446164316869062	0.30616605518919	0.394816954350321	0.449333834798163	0.47913648178543	1	0.296331857265001	0.5723439329438
q9	0.236573710074783	0.494356167993617	0.352534237263102	0.53669378696907	0.367675917357635	0.483443094071594	0.206917150857308	0.296331857265001	1	0.546719092724667
total	0.640278557386179	0.81794544380096	0.731495251962892	0.646744616504172	0.852146339546919	0.716230584558863	0.711813474580006	0.5723439329438	0.546719092724667	1
