# Supplementary material for: isiXhosa translation of the Patient Health Questionnaire (PHQ-9) shows satisfactory psychometric properties for the measurement of depressive symptoms [Stage 2]
Source: Brain Neurosci Adv. 2023 Aug 31;7:23982128231194452. doi: 10.1177/23982128231194452 (PMC10475240; doi:10.1177/23982128231194452)
Supplement: sj-csv-8-bna-10.1177_23982128231194452 – Supplemental material for isiXhosa translation of the Patient Health Questionnaire (PHQ-9) shows satisfactory psychometric properties for the measurement of depressive symptoms [Stage 2] [file sj-csv-8-bna-10.1177_23982128231194452.csv]

	Eigenvalues	Variance Explained	Factor Loadings
1	4.41754183741801	0.490837981935334	0.49003479547247
2	1.18904519860993	0.132116133178881	0.91347720294209
3	1.10463924888922	0.122737694321025	0.722853952932246
4	0.837032936260277	0.0930036595844753	0.698997988990026
5	0.554891229174348	0.0616545810193721	0.785537281806478
6	0.391952999387519	0.0435503332652799	0.815981684641453
7	0.254913845035925	0.0283237605595472	0.647373411082194
8	0.164477814305215	0.0182753127005795	0.470016087744322
9	0.0855048909195514	0.00950054343550572	0.639490987875974
