# Supplementary material for: isiXhosa translation of the Patient Health Questionnaire (PHQ-9) shows satisfactory psychometric properties for the measurement of depressive symptoms [Stage 2]
Source: Brain Neurosci Adv. 2023 Aug 31;7:23982128231194452. doi: 10.1177/23982128231194452 (PMC10475240; doi:10.1177/23982128231194452)
Supplement: sj-csv-9-bna-10.1177_23982128231194452 – Supplemental material for isiXhosa translation of the Patient Health Questionnaire (PHQ-9) shows satisfactory psychometric properties for the measurement of depressive symptoms [Stage 2] [file sj-csv-9-bna-10.1177_23982128231194452.csv]

Threshold	Sensitivity %	Specificity %	PPV	NPV	PLR	NLR	1-Sensitivity	1-Specificity	Youden's Index
-Inf	100	0	0.24	NA	1	NA	0	1	1
0.5	83.3333333333333	42.1052631578947	0.3125	0.888888888888889	1.43939393939394	0.395833333333333	0.166666666666667	0.578947368421053	1.25438596491228
1.5	83.3333333333333	52.6315789473684	0.357142857142857	0.909090909090909	1.75925925925926	0.316666666666667	0.166666666666667	0.473684210526316	1.35964912280702
2.5	83.3333333333333	63.1578947368421	0.416666666666667	0.923076923076923	2.26190476190476	0.263888888888889	0.166666666666667	0.368421052631579	1.46491228070175
3.5	66.6666666666667	73.6842105263158	0.444444444444444	0.875	2.53333333333333	0.452380952380952	0.333333333333333	0.263157894736842	1.40350877192982
5	66.6666666666667	78.9473684210526	0.5	0.882352941176471	3.16666666666667	0.422222222222222	0.333333333333333	0.210526315789474	1.45614035087719
6.5	66.6666666666667	84.2105263157895	0.571428571428571	0.888888888888889	4.22222222222222	0.395833333333333	0.333333333333333	0.157894736842105	1.50877192982456
7.5	50	89.4736842105263	0.6	0.85	4.75	0.558823529411765	0.5	0.105263157894737	1.39473684210526
8.5	50	94.7368421052632	0.75	0.857142857142857	9.49999999999999	0.527777777777778	0.5	0.0526315789473685	1.44736842105263
12	50	100	1	0.863636363636364	Inf	0.5	0.5	0	1.5
16	33.3333333333333	100	1	0.826086956521739	Inf	0.666666666666667	0.666666666666667	0	1.33333333333333
Inf	0	100	NA	0.76	NA	1	1	0	1
